# Supplementary material for: Maternal and neonatal IgG against Klebsiella pneumoniae are associated with lower risk of neonatal sepsis: A case-control study of hospitalized neonates in Botswana
Source: PLOS Glob Public Health. 2024 Dec 5;4(12):e0003350. doi: 10.1371/journal.pgph.0003350 (PMC11620667; doi:10.1371/journal.pgph.0003350)
Supplement: S1 Data — (XLSX) [file pgph.0003350.s009.xlsx]

## Sheet: Total IgG Klebs IgG
Subject id	Delivery mode (Vaginal 0, C-section 1)	Gestational age (dates)	Gestational age (ballard)	Infant Sex (0 0, 1 1)	DBS Collection date	Length of stay	Age at culture	All BSI	Gram 1	Gram 0	EOS lcbsi	LOS lcbsi	Culture 1	Culture collection		Microorganism	Baby collection	Mother collection	Baby Total IgG	Mother Total IgG	Baby Klebs binding SU	Mother Klebs binding	DBS Process Days
5	1	29		1	11/6/2020	6	21						No	11/25/2020 16:20	Blood culture		11/6/20		0.292				379
24	0	35	35	1	11/27/2020	6	5						No	12/1/2020 11:30	Blood culture		11/27/20		0.117				358
25	0	39		0	11/27/2020	9	3						No	11/27/2020 6:41	Blood culture		11/27/20		1.59		2.28		358
37	0	29		1	12/4/2020	27	7						No	12/9/2020 12:45	Blood culture		12/4/20		2.617		0.583		351
45	0	25	25		12/27/2020	18	8				0	0	Yes	12/17/2020 12:00	Blood culture	CONS	12/27/20		0.142				328
46	0	34	34	1	12/27/2020	50	15						No	12/23/2020 13:00	Blood culture		12/27/20		0.611		2.249		328
50	0	29		1	12/15/2020	59	10				0	0	Yes	12/22/2020 16:00	Blood culture	CONS	12/15/20		1.652		1.677		340
52	1	40		0	12/18/2020	3											12/18/20		5.321		1.984		337
57	0	30		0	1/7/2021	2	3	1		1	1	0	Yes	1/10/2021 1:57	Blood culture	Klebsiella Ocytoca	1/7/21		1.16		1.043		317
66	1	29		0	1/13/2021	70	5	1	1		0	1	Yes	1/17/2021 0:00	Blood culture	MRSA	1/13/21		1.451		1.282		311
85	0	36		0	1/29/2021	7											1/29/21		1.685		0.869		295
87	0	28	28	1	1/29/2021	10	4						No	2/1/2021 0:00	Blood culture		1/29/21		0.685		0.767		295
90	0	27		0	2/1/2021	80	5						No	2/4/2021 0:00	Blood culture		2/1/21		0.652		1.084		292
95	0	33		1	2/3/2021	1	2				0	0	Yes	2/5/2021 22:31	Blood culture	CONS	2/3/21		0.889		0.676		290
98	0	40		1	2/5/2021	1											2/5/21		5.264		2.638		288
99	0	30		Unknown	2/8/2021	6											2/8/21		1.697		1.115		285
105	1	40		0	2/19/2021	16											2/19/21		1.281		0.849		274
108	1	31	35	0	2/16/2021	15	4	1	1		0	1	Yes	2/19/2021 17:20	Blood culture	CONS	2/16/21		0.435		0.961		277
111	0	26		1	2/17/2021	89	23	1	1		0	1	Yes	3/9/2021 0:00	Blood culture	MRSA	2/17/21		0.38				276
116		34		0		16											2/25/21		0.599		0.859		268
118	0	33		0	2/26/2021	6	5				0	0	Yes	3/2/2021 17:17	Blood culture	CONS	2/26/21		2.994		3.683		267
125	0	28	28	0	3/4/2021	22	1	1	1		1	0	Yes	3/2/2021 0:00	Blood culture	Group B Strep	3/4/21		2		1.38		261
133	0	40		0	3/10/2021	10											3/10/21		2.691		0.798		255
140	0	32		1	3/16/2021	6											3/16/21		2.32		1.36		249
142	1	35	36	0	3/16/2021	4											3/16/21		3.988		2.096		249
145	0	36	36	0	3/16/2021	1	0						No	3/14/2021 0:00	Blood culture		3/16/21		8.525		2.914		249
146	1	34		1	3/16/2021	5											3/16/21		6.154		4.126		249
148	0	28		1	3/16/2021	32	17	1	1		0	1	Yes	3/31/2021 17:37	Blood culture	Enterococcus	3/16/21		7.667		3.088		249
149	1	38		1	3/16/2021	6											3/16/21
150	1	35		1	3/17/2021	8	5				0	0	Yes	3/21/2021 9:41	Blood culture	CONS	3/17/21		5.185		2.28		248
152	1	37		0	3/18/2021	3											3/18/21
153	0	32	32	0	3/19/2021	25	0						No	3/18/2021 0:00	Blood culture		3/19/21		5.704		1.795		246
154	1	31		1	3/19/2021	28											3/19/21
155	0	37		1	3/19/2021	14											3/19/21		9.586		6.469		246
160	0	31	31	0	3/24/2021	86	39						No	4/29/2021 21:34	Blood culture		3/24/21		6.525		2.802		241
166	1	34	34	0	3/25/2021	6											3/25/21		4.376		2.086		240
167	1	33	32		3/26/2021	3	3	1		1	1	0	Yes	3/28/2021 0:00	Blood culture	Acinetobacter (CR)	3/26/21		6.006		5.256		239
170	0	39		0	3/29/2021	6	0						No	3/28/2021 0:00	Blood culture		3/29/21		10.284		3.322		236
172	0	29		1	3/29/2021	23	2	1		1	1	0	Yes	3/29/2021 2:05	Blood culture	Acinetobacter (CR)	3/29/21		6.093		3.323		236
178	0	35	34	0	4/8/2021	20	0	1	1		1	0	Yes	3/31/2021 0:00	Blood culture	Streptoccocus spp. (culture next day GBS)	4/8/21		3.463		1.892		226
183	0	31	35	0	4/8/2021	5											4/8/21		5.961		2.495		226
185	0	33	33	0	4/8/2021		11				0	0	Yes	4/17/2021 16:46	Blood culture	CONS	4/8/21		4.123		4.207		226
187	0			1	4/9/2021	2											4/9/21		4.421		2.035		225
194	0	41		0	4/16/2021	26	14				0	0	Yes	4/28/2021 16:04	Blood culture	CONS	4/16/21		6.893		3.374		218
197	0	30		0	4/16/2021	17											4/16/21		3.584		5.02		218
203	0				4/20/2021								No	4/20/2021 0:00	Blood culture		4/20/21		4.691		2.372		214
213	0	31		0	4/22/2021	37											4/22/21		6.772		5.047		212
217	1	33	33	0	3/23/2021	2											3/23/21		8.837		5.961		242
224	0	27		1	4/28/2021		12						No	5/6/2021 0:00	Blood culture		4/28/21		8.174		3.947		206
227	1	36		1	4/28/2021	9	2	1	1		1	0	Yes	4/27/2021 0:00	Blood culture	Streptoccocus spp.	4/28/21		9.253		4.121		206
231	0	41		1	4/29/2021	2											4/29/21		6.629		2.761		205
238	1	38		0	5/6/2021	22											5/6/21		6.051		3.139		198
244	1	41		1	5/12/2021	3	0						No	5/8/2021 0:00	Blood culture		5/12/21		6.63		3.66		192
252	1	38		1	5/14/2021	6	1						No	5/13/2021 0:00	Blood culture		5/14/21		7.539		2.454		190
254	1	41	41	1	5/14/2021	9	5				0	0	Yes	5/17/2021 0:00	Blood culture	CONS	5/14/21		8.382		3.753		190
260	0	36		1	5/21/2021	14	1	1	1		1	0	Yes	5/18/2021 0:00	Blood culture	CONS	5/21/21		4.646		5.548		183
268	Unknown	29	29	1	5/25/2021	34	1						No	5/24/2021 0:00	Blood culture		5/25/21		8.525		5.526		179
281	1	33	35	0		7	0						No	5/29/2021 22:00	Blood culture		6/4/21		0.269		0.583		169
291	1	33	33	0		18	15	1		1	0	1	Yes	6/17/2021 0:00	Blood culture	Klebsiella Pneumoniae	6/8/21		0.829		0.153		165
294	1	34		0		11	0						No	6/4/2021 17:50	Blood culture		6/8/21		0.443		0.368		165
364	0	35		0		5	1				0	0	Yes	10/8/2021 0:00	Blood culture	Diphtheroids	10/7/21	10/7/21	3.457	2.032	1.994	1.687	119
369	0	29		1		15	6						No	10/15/2021 0:00	Blood culture		10/11/21	10/11/21	1.417	1.845	0.951	1.135	115
373	0	28		1		52	15	1		1	0	1	Yes	10/26/2021 0:00	Blood culture	Acinetobacter	10/14/21	10/14/21	1.279	1.553	1.933	2.914	112
375	0	36		1		5	1						No	10/14/2021 0:00	Blood culture		10/15/21	10/15/21	2.181	1.633	6.84	2.515	111
378	0	41		1		2											10/18/21	10/18/21	2.648	0.719	8.037	2.423	108
379	0	28		1		74	38	1	1		0	1	Yes	11/23/2021 0:00	Blood culture	Group D Strep	10/19/21		0.86		1.043		107
383	1	40		0		2	1				0	0	Yes	10/18/2021 0:00	Blood culture	Micrococcus	10/19/21	10/19/21	1.726	1.1	2.607	2.27	107
385	1	34		0		1											10/25/21	10/25/21	5.011	4.309	6.166	4.08	101
389	1	40		1		2											10/26/21	10/26/21	2.043	0.514	8.865	4.325	100
390	1	39	39	0		2	3						No	10/25/2021 0:00	Blood culture		10/26/21	10/26/21	1.157	1.36	1.871	1.166	100
392	1	32		0		2	1						No	10/27/2021 0:00	Blood culture		10/27/21	10/27/21	2.968	1.136	3.252	1.933	99
394	0	32	32	0		4							No	11/28/2020 0:00	Blood culture		10/28/21	10/28/21	1.75	1.124	3.497	2.27	98
409	1	40		0	11/8/2021	7	3						No	11/9/2021 0:00	Blood culture		11/8/21	11/8/21	4.404	5.191	11.043	4.601	87
410	0	33		0		20	12				0	0	Yes	11/19/2021 0:00	Blood culture	CONS	11/8/21	11/8/21	0.967	2.021	1.626	2.086	87
415	0	40		0		3	3						No	11/12/2021 0:00	Blood culture		11/10/21	11/10/21	2.649	1.957	5.828	3.926	85
419	0	26		0		3											11/15/21	11/15/21	2.691	2.745	2.331	2.914	80
421	0	26		1		9	5						No	11/19/2021 0:00	Blood culture		11/15/21	11/15/21	1.989	2.511	5.706	4.755	80
422	0	41		0	11/16/2021	1	1						No	11/16/2021 0:00	Blood culture		11/16/21	11/16/21	3.032	3.404	6.84	4.018	79
424	1	33		1		9											11/17/21	11/17/21	2.648	1.845	3.129	1.779	78
425	0	39		0	11/17/2021	2											11/17/21	11/17/21	2.591	4.348	3.304	2.982	78
427	0	35		0		19	6	1		1	0	1	Yes	11/23/2021 0:00	Blood culture	Klebsiella Pneumoniae	11/18/21	11/18/21	1.316	2.094	1.821	1.661	77
429	1	34		0	11/17/2021	3											11/18/21	11/18/21	1.959	3.431	1.786	2.018	77
430	0	27		1		55	14						No	12/2/2021 0:00	Blood culture		11/19/21	11/19/21	1.256	2.441	1.214	1.214	76
433	0	39		1		5											11/22/21	11/22/21	2.478	6.05	2.482	6.653	73
437	1	36		0		21	1	1		1	1	0	Yes	11/20/2021 0:00	Blood culture	Unidentified organism but pan-resistant, treated as CR-Acinetobacter	11/23/21	11/23/21	2.266	0.731	2.571	0.714	72
439	1	37		1		36	10						No	12/2/2021 0:00	Blood culture		11/23/21	11/24/21	3.097	1.725	3.786	1.25	71
440	1	40		1	11/24/2021	3	1						No	11/24/2021 0:00	Blood culture		11/24/21	11/24/21	2.556	3.234	2.482	3.071	71
443	0	44		1		2	1						No	11/25/2021 0:00	Blood culture		11/24/21	11/24/21	5.281	1.194	2.946	1.161	71
448	1	39		0		3											11/29/21	11/30/21	4.216	2.266	4.732	1.75	65
449	0	25		0			8	1	1		0	1	Yes	12/4/2021 0:00	Blood culture	CONS	11/29/21	11/29/21	1.541	2.638	1.321	2.554	66
451	0	30		1		28	1	1	1		1	0	Yes	11/28/2021 0:00	Blood culture	Viridans group Strep	11/29/21	11/29/21	2.456	5.339	0.929	1.661	66
452	0	35		0	11/29/2021	5	1						No	11/29/2021 0:00	Blood culture		11/29/21	11/29/21	3.419	3.356	4.268	3.429	66
453	0	26		0		49	7						No	12/4/2021 0:00	Blood culture		11/29/21	11/29/21	2.991	3.425	3.75	2.875	66
454	0	29		1		28	5	1		1	0	1	Yes	12/1/2021 0:00	Blood culture	Klebsiella Pneumoniae	11/29/21	11/29/21	3.222	1.666	3.518	1.268	66
456	0	30		0		3	3	1		1	1	0	Yes	12/2/2021 0:00	Blood culture	Acinetobacter (CR)	11/30/21		5.872		4.696		65
457	0	37		0		4	1						No	12/3/2021 0:00	Blood culture		12/3/21	12/3/21	8.114	2.441	4.696	3.018	62
459	0	30		1		6	1						No	12/3/2021 0:00	Blood culture		12/3/21	12/3/21	3.153	3.072	4.304	3.018	62
462	0	34		0		4											12/6/21	12/6/21	6.493	7.282	5.839	7.232	59
467	0	36		1		6											12/9/21	12/9/21	6.83	8.467	5.268	5.411	56
470	0	32		1		33											12/13/21	12/13/21	8.25	8.067	6.286		52
471	1	42		1		11											12/13/21	12/13/21	8.7	7.917			52
475	0	39		1		1											12/15/21	12/15/21	10.192	5.8			50
478	0	36		0		29											12/17/21	12/17/21	4.68	8.675			48
479	0	33		1		2											12/17/21	12/17/21	3.03	6.358			48
																							80

## Sheet: LPS
Control	Sepsis
1.72	2
1.12	1.26
1.05	2.32
1.49	2.98
0.63	3.32
0.75	0.74
2.67	0.63
2.25	1.56
1.24
2.45
1.71
1.37
1.98
3.02
1.88
2.89
6.56
5.31
2.63
4.42
6.75
6.91

## Sheet: Anti-Flagellin
Control	Sepsis
0.03	0.74
0.122	0.63
2	1.56
0.66	2
1.35	1.26
1.31	2.32
1.01	2.98
1.72	3.32
1.12
1.05
1.49
0.63
0.75
2.67
2.24
1.24
2.46
1.71
1.37
1.98
3.02
1.88
2.89
6.56
5.45
5.31
2.63
4.42
6.75
6.91

## Sheet: IgA
Mother	Neonate
1.733	0
1.222	0
0.356	0.12
0.756	0
1.67	0
8.51	0
9.9	0
5.2	0.06
